# Supplementary material for: Prediabetes is associated with the modulation of antigen-specific Th1/Tc1 and Th17/Tc17 responses in latent Mycobacterium tuberculosis infection
Source: PLoS One. 2017 May 30;12(5):e0178000. doi: 10.1371/journal.pone.0178000 (PMC5448753; doi:10.1371/journal.pone.0178000)
Supplement: S1 Table — The raw data values of the frequencies of CD4+ and CD8+ T cells expressing Th1/Tc1, Th2/Tc2 and Th17/Tc17 cytokines is given in the excel sheet. (XLS) [file pone.0178000.s004.xls]

## Sheet: CD4 Th1
LTB_PreDM
CD4								CD4								CD4
IFNg+	UNS	PPD	ESAT-6	CFP-10	HIV-Gag	PMA/I		IL-2+	UNS	PPD	ESAT-6	CFP-10	HIV-Gag	PMA/I		TNFa+	UNS	PPD	ESAT-6	CFP-10	HIV-Gag	PMA/I
120731701	2.04	1.52	1.12	0.92	1.54	16.76		120731701	0.8	0.58	0.72	1.14	0.72	16.7		120731701	0.184	0.9636	0.56	0.536	1.276	5.476
120730682	1.9	2.22	2.46	1.82	4.56	2.76		120730682	1.04	1.4	1.16	0.92	1.16	14.3		120730682	0.22	0.98	0.18	0.4	1.824	3.12
120731719	3.02	1.18	2.68	1.11	1.52	16.38		120731719	1.08	1.46	1.34	1.68	2.66	6.72		120731719	1.22	0.46	0.8	1.98	1.7	3.12
120731596	2.34	1.64	2.46	1.93	1.82	12.6		120731596	0.46	1.1	1.12	0.998	2.14	8.04		120731596	0.164	0.916	0.236	1.46	1.416	4.056
120730549	3.02	0.72	1.08	1.17	3.88	11.24		120730549	0.72	1.88	2.18	0.8	1.72	6.68		120730549	0.64	1.26	0.32	1.48	1.16	3.84
120730564	2.2	1.28	2.6	1.55	2.52	3.48		120730564	1.36	0.4	1.34	0.96	1.08	23.04		120730564	0.22	0.915	1.04	0.74	1.36	3.3
120730590	3.78	1.24	2.76	1.22	3.14	4.82		120730590	1.08	0.48	1.06	1.56	2.98	25.12		120730590	0.52	0.8	0.3	1.28	0.46	3.84
120730603	3.08	2.3	2.58	1.33	2.9	4.54		120730603	0.52	2.26	0.9	0.778	2.42	14.48		120730603	0.52	0.996	1.2	1.36	0.56	2.64
120730609	3.22	3.44	2.98	1.31	5.78	18.38		120730609	1.16	0.76	0.82	0.76	0.78	11.64		120730609	0.68	1.358	0.98	1.3	1.58	4.04
120730572	2.46	0.4	2.94	1.14	2.46	8.38		120730572	0.48	1.26	3.24	1.186	2.12	26.32		120730572	0.26	1.16	0.36	0.44	0.8	2.86
120730543	2.44	2	3.12	1.34	3.9	17.96		120730543	0.4	1.28	2.18	0.36	2.44	24.4		120730543	0.32	1.12	1.52	1.736	0.34	3.26
120730540	2.62	2.08	2.44	1.13	2.38	7.78		120730540	0.66	0.92	0.74	1.3	2.06	25.54		120730540	0.5	1.72	0.74	1.94	1.666	3.24
120730546	3.78	0.62	1.8	0.96	1.38	8.88		120730546	0.92	1.22	0.6	1.38	1.76	16.08		120730546	0.24	1.198	1.56	1.36	0.44	5.22
120730555	3.66	3.18	2.64	1.73	2.66	6.98		120730555	0.64	2.32	1.24	1.64	2.56	6.56		120730555	0.92	0.8	1.2208	1.048	0.268	4.628
120730641	0.66	3.74	2.54	0.57	2.5	11.34		120730641	0.24	2.08	1.66	1.68	3.22	13.18		120730641	0.54	0.7	1.2	0.62	1.24	2.82
120730615	3.64	2.32	2.5	1.35	0.3	5.96		120730615	0.72	0.58	2.56	0.6902	2.34	14.66		120730615	0.98	0.56	1.04	0.76	1.26	1
120730594	2.5	2.22	2.38	1.08	1.24	5.54		120730594	0.42	1.82	1.54	1.6	1.48	6.58		120730594	0.42	1.2	1.04	1.38	1.52	3.8
120730324	5	0.54	1.3	2.24	2.92	16.8		120730324	1.86	0.4	1.18	0.8	1.84	11.98		120730324	1.974	1.46	0.198	1.154	2.168	2.626
120731443	1.34	1.29	1.53	1.38	1.71	5.99		120731443	0.6	1.323	1.293	1.65	1.263	3.2		120731443	0.1384	0.054	0.483	1.593	0.753	6.153
120731485	1.16	2.13	1.5	1.65	1.71	7.61		120731485	0.8	1.41	0.9	1.71	1.41	9.31		120731485	0.144	1.08	1.11	1.29	0.51	3.57
																								CD4
CD4								CD4								CD4								IFNg+IL-2+TNFa+	UNS	PPD	ESAT-6	CFP-10	HIV-Gag	PMA/I
IFNg+IL-2+	UNS	PPD	ESAT-6	CFP-10	HIV-Gag	PMA/I		IFNg+TNFa+	UNS	PPD	ESAT-6	CFP-10	HIV-Gag	PMA/I		IL-2+TNFa+	UNS	PPD	ESAT-6	CFP-10	HIV-Gag	PMA/I		120731701	0.1	0.172	0.005	0.009	0.0222	1.15
120731701	0.4	0.366	0.6126	0.496	0.326	1.2386		120731701	0.12	0.2	0.2	0.5	0.98	5.28		120731701	0.15	0.9	0.5	0.11	0.34	1.15		120730682	0.12	0.006	0.0584	0.012	0.064	1.648
120730682	0.26	0.74	1.04	0.41	0.262	0.804		120730682	0.45	1.05	0.2	0.29	0.991	3.05		120730682	0.052	0.148	0.498	0.058	0.088	1.648		120731719	0.065	0.051	0.083	0.051	0.081	1.435
120731719	0.65	0.825	0.805	0.935	0.715	2.1935		120731719	0.49	1.11	0.31	0.21	0.8766	0.91		120731719	0.065	0.565	0.325	0.295	0.855	1.435		120731596	0.112	0.1436	0.0716	0.0116	0.0056	0.57
120731596	0.12	0.79	0.43	0.5	0.15	0.238		120731596	0.12	1.08	0.28	0.33	0.8	1.33		120731596	0.15	0.662	0.4	0.4	0.19	0.57		120730549	0.19	0.0252	0.004	0.0058	0.038	1.603
120730549	0.19	1.41	0.91	0.49	1.41	1.081		120730549	0.97	0.8003	0.3	0.503	0.803	0.453		120730549	0.097	0.713	0.473	0.393	0.403	1.603		120730564	0.14	0.05	0.002	0.094	0.026	2.485
120730564	0.27	0.63	0.65	0.68	1.43	2.683		120730564	0.874	0.6	0.6	0.26	0.226	3.826		120730564	0.115	0.315	0.065	0.035	0.295	2.485		120730590	0.15	0.004	0.118	0.0524	0.006	2.95
120730590	0.23	0.57	0.36	0.7	1.17	1.477		120730590	0.27	0.83	0.3	0.3	0.13	1.93		120730590	0.15	0.264	0.29	1.05	0.06	2.95		120730603	0.155	0.021	0.0112	0.0314	0.017	1.1
120730603	0.25	0.55	0.58	0.65	0.95	0.775		120730603	0.47	0.63	0.13	0.3	0.3	3.33		120730603	0.15	0.17	0.05	0.14	0.33	1.1		120730609	0.036	0.0948	0.0588	0.0888	0.0768	1.664
120730609	0.11	0.89	0.85	0.9	1.59	2.599		120730609	0.2	0.5	0.23	0.3	0.4	0.2		120730609	0.036	0.254	0.234	0.254	0.264	1.664		120730572	0.1254	0.15292	0.03892	0.03292	0.01892	1.814
120730572	0.3	0.5	0.5	0.41	0.62	1.77		120730572	0.25	0.45	0.5	0.5	0.25	4.65		120730572	0.186	0.484	1.414	0.526	0.374	1.814		120730543	0.0188	0.02624	0.04564	0.01484	0.01564	2.945
120730543	0.41	0.459	0.919	0.59	1.059	2.9759		120730543	0.29	0.21	0.51	0.1	0.611	1.16		120730543	0.155	0.035	0.945	0.285	0.815	2.945		120730540	0.114	0.0148	0.1212	0.022	0.0082	0.8
120730540	0.24	0.316	1.26	0.56	0.34	1.976		120730540	0.2	0.5	0.84	0.6	0.1	0.25		120730540	0.06	1.49	0.085	0.38	0.08	0.8		120730546	0.13	0.036	0.02	0.032	0.012	2.0524
120730546	0.161	0.639	0.399	0.629	0.729	1.8839		120730546	0.74	0.96	0.396	0.56	0.7655	6.36		120730546	0.1476	0.0724	1.2524	0.1424	0.2524	2.0524		120730555	0.1	0.014	0.036	0.038	0.116	2.845
120730555	0.36	0.64	0.64	0.94	0.94	1.864		120730555	0.19	0.61	0.11	0.71	0.601	0.45		120730555	0.155	0.165	0.295	0.135	0.295	2.845		120730641	0.1	0.064	0.124	0.078	0.0042	1.545
120730641	0.22	1.28	0.88	0.28	0.88	3.948		120730641	0.3	0.34	0.2	0.234	0.2	0.3		120730641	0.155	0.645	0.805	0.065	0.455	1.545		120730615	0.069	0.0382	0.0122	0.0362	0.0482	1.45
120730615	0.341	0.74	0.81	0.3	0.67	3.84		120730615	0.4	0.9	0.8	0.5	0.8	4.44		120730615	0.1	0.29	0.33	0.17	0.54	1.45		120730594	0.147	0.0586	0.0334	0.1286	0.0134	1.076
120730594	0.26	0.254	0.61	0.74	1.14	1.674		120730594	0.13	1.37	0.27	0.17	0.87	4.39		120730594	0.064	0.086	0.106	0.226	0.276	1.076		120730324	0.11	0.118	0.026	0.0008	0.03	1.7655
120730324	0.273	0.827	1.427	0.57	1.027	2.1227		120730324	0.25	1.275	0.175	0.5	0.28	4.875		120730324	0.025	0.365	0.13	0.415	0.505	1.7655		120731443	0.042	0.023	0.072	0.018	0.147	1.6622
120731443	0.035	0.1437	0.1587	0.2937	0.1314	2.745		120731443	0.042	0.0594	0.2874	0.0264	0.1791	1.4274		120731443	0.1194	0.1185	0.297	0.225	0.0414	1.6622		120731485	0.066	0.012	0.069	0.12	0.096
120731485	0.034455	0.462	0.15	0.21	0.306	2.043		120731485	0.045	1.17	0.051	0.246	0.0702	1.98		120731485	0.0168	0.0276	0.0216	0.186	0.3765
LTB_Non-DM
CD4								CD4								CD4
IFNg+	UNS	PPD	ESAT-6	CFP-10	HIV-Gag	PMA/I		IL-2+	UNS	PPD	ESAT-6	CFP-10	HIV-Gag	PMA/I		TNFa+	UNS	PPD	ESAT-6	CFP-10	HIV-Gag	PMA/I
120730551	5.12	5.12	4.58	2.61	5.28	10.48		120730551	1.2	1.32	1.2	1.92	1.26	7.5		120730551	0.46	1.214	1.414	1.014	1.234	3.734
120730471	2.44	3.9	4	1.78	3.5	6.22		120730471	1.64	0.94	1.26	2.44	2.34	4.1		120730471	0.48	1.592	0.552	1.2	0.392	5.112
120730446	4.5	2.3	3.48	1.76	4.82	2.1		120730446	1.2	1.4	1.48	1.6	0.72	9.6		120730446	1.54	0.4246	1.2046	0.4846	0.4446	3.1046
120730671	3.58	2.6	3.22	1.21	2.48	17.62		120730671	1.444	2.16	2.6	2.3	2.34	40.96		120730671	6.4	0.824	0.56	2.48	2.54	2.6
120730554	5.56	3.22	3.4	2.5	3.82	12.68		120730554	1.66	2.94	1.92	0.96	1.34	13.2		120730554	2.6	0.88	1.8	0.68	2.94	1.84
120730656	3.36	2.76	5.14	1.78	1.6	8.76		120730656	0.76	2.44	2.38	2.4	2.56	22.64		120730656	1.64	0.656	4.336	2.076	3.156	4.096
120730625	5.58	1.44	4.7	2.35	3.02	13.22		120730625	1.8	0.66	2.28	2.4	1.28	27.02		120730625	1.84	2.156	2.196	3.616	3.156	2.336
120730325	3.18	1.24	1.5	2.92	1.76	12.02		120730325	0.88	0.84	1.24	0.96	1.82	34.72		120730325	0.5	1.67	1.81	0.93	2.71	7.59
120730092	3.36	3.26	1.82	1.35	4.44	8.92		120730092	0.82	1.12	2.56	1	1.16	21.58		120730092	0.6	1.024	1.6	1.78	1.8	10.12
120730127	3.36	3.26	1.68	2.73	1.7	20.44		120730127	1	0.9	2.76	1.34	1.2	15.6		120730127	0.46	0.46	0.96	0.6	1.44	3.96
120730133	5.66	2.28	2.96	2.63	1.66	8.88		120730133	0.84	0.72	1.1	1.36	0.7	8.08		120730133	1.24	1.9076	0.3076	1.44276	1.2676	2.4876
120730192	2.84	5.2	2.64	1.33	1.26	20.96		120730192	2.34	2.16	1.9	2.58	4.34	46.86		120730192	1.38	0.4062	0.862	0.3462	0.5662	2.5262
120730160	7.3	2.74	1.76	1.83	1.42	7.9		120730160	0.88	1.4	1.8	1.86	2.02	15.08		120730160	2.4	1.18	1.624	0.2	1.2	2.64
120730693	5.16	1.36	1.84	1.44	0.64	9.08		120730693	2.34	1.96	1.88	1.7	2.44	44.26		120730693	2.4	0.4	2.26	1.2	0.8	2.32
120730558	5.5	1.42	3.28	1.09	0.36	10.9		120730558	1.26	0.34	2.22	1.4	1.4	8.62		120730558	0.5	0.89	0.33	1.91	1.21	3.21
120730665	3.58	2.04	1.7	1.07	3.66	18.22		120730665	0.88	1.92	1.08	5.08	2.72	38.12		120730665	0.9	1.81	1.03	1.263	3.91	2.25
TBN 040	6.44	2.58	2.54	2.59	2.76	9.22		TBN 040	1.868	0.86	1.9	1.26	1.6	7.26		TBN 040	0.8	1.632	4.012	1.2	1.712	3.092
TBN 064	5.38	3.26	2.38	2.64	4.94	4.98		TBN 064	2.28	3.64	1.4	3.92	0	7.08		TBN 064	1.52	1.28	1.328	0.928	1.588	3.348
TBN 150	6.16	2.44	3.34	1.76	2.66	14.24		TBN 150	2.34	1.72	2.06	1.1	1.82	31.06		TBN 150	0.7	0.35	0.33	1.9	1.41	1.83
TBN 151	6.04	2.76	2.44	2.56	1	3.06		TBN 151	1.4	0.72	1.44	1.38	1.34	4.58		TBN 151	0.78	1.82	1.382	0.822	1.42	1.362
CD4								CD4								CD4								CD4
IFNg+IL-2+	UNS	PPD	ESAT-6	CFP-10	HIV-Gag	PMA/I		IFNg+TNFa+	UNS	PPD	ESAT-6	CFP-10	HIV-Gag	PMA/I		IL-2+TNFa+	UNS	PPD	ESAT-6	CFP-10	HIV-Gag	PMA/I		IFNg+IL-2+TNFa+	UNS	PPD	ESAT-6	CFP-10	HIV-Gag	PMA/I
120730551	0.34	1.16	1.36	0.96	0.86	0.586		120730551	0.21	1.39	0.99	0.59	0.5	0.89		120730551	0.094	0.2106	0.1606	0.71106	0.446	1.9906		120730551	0.1	0.02	0.076	0.04	0.026	1.9906
120730471	0.21	0.61	0.64	0.89	0.62	0.449		120730471	0.38	1.62	0.142	0.62	0.24	8.162		120730471	0.057	0.33	0.23	0.373	0.2	2.843		120730471	0.124	0.02352	0.05832	0.032	0.052	2.843
120730446	0.54	0.43	2.9	0.9	1.28	0.976		120730446	0.39	1.061	0.381	0.261	0.261	3.961		120730446	0.21	0.49	0.34	0.41	0.22	2.39		120730446	0.144	0.10312	0.052	0.134	0.132	2.39
120730671	0.34	1.06	1.36	0.76	0.53	3.766		120730671	0.12	0.7	0.31	0.98	1.08	0.88		120730671	0.2	0.38	0.33	0.75	0.67	2.68		120730671	0.2	0.058	0.03	0.022	0.016	2.68
120730554	0.16	1.44	0.67	0.71	0.46	2.384		120730554	0.52	0.648	0.188	1.448	3.248	0.948		120730554	0.547	0.353	0.247	0.223	0.33	2.653		120730554	0.24	0.212	0.08	0.056	0.024	2.653
120730656	0.2	1.4	1	0.8	0.25	5.23		120730656	1.2	1.9	0.85	0.42	2.6	4.3		120730656	0.14	0.146	0.456	0.236	0.336	3.286		120730656	0.14	0.0392	0.0952	0.0612	0.0872	3.286
120730625	0.9	0.37	0.68	1.01	1.2	6.161		120730625	0.3	0.72	0.78	0.57	8.6	8.8		120730625	0.11	0.6	0.48	0.21	0.13	1.89		120730625	0.053	0.0514	0.0194	0.114	0.0334	1.89
120730325	0.23	1.07	1.3	0.5	0.13	1.177		120730325	0.23	0.87	0.5	0.24	0.26	11.87		120730325	0.214	0.456	0.86	0.46	0.6	1.586		120730325	0.014	0.1372	0.0832	0.1132	0.0392	1.586
120730092	0.24	0.84	0.96	0.59	0.49	1.966		120730092	0.24	0.67	0.8	0.25	1.46	13.96		120730092	0.094	0.56	0.76	0.476	0.26	1.906		120730092	0.075	0.0205	0.085	0.083	0.103	1.906
120730127	0.4	1.3	0.96	0.82	0.33	3.736		120730127	0.11	1.3	0.3	0.2	0.244	8.09		120730127	0.27	0.42	0.49	0.4	0.275	1.83		120730127	0.145	0.0351	0.1	0.057	0.061	1.83
120730133	0.6	1.54	0.66	1.04	0.15	1.284		120730133	0.14	1.56	0.9	0.461	0.48	4.6		120730133	0.31	0.789	0.629	0.89	0.062	1.969		120730133	0.031	0.06138	0.0658	0.0658	0.0498	1.969
120730192	0.4	1.56	0.71	0.86	1.26	3.986		120730192	0.14	0.96	0.41	0.75	0.85	2.56		120730192	0.354	0.6	0.186	0.8	0.506	2.446		120730192	0.178	0.05644	0.07	0.0944	0.164	2.446
120730160	0.57	1.643	1.143	0.733	0.523	4.4143		120730160	0.85	0.875	0.235	0.65	0.65	4.15		120730160	0.057	0.933	0.53	0.33	0.553	3.843		120730160	0.024	0.07752	0.0812	0.0732	0.12	3.843
120730693	0.46	0.34	1.54	1.04	1.04	3.054		120730693	0.21	0.65	0.53	0.21	0.33	8.9		120730693	0.44	0.9	0.9	0.8	0.1	2.96		120730693	0.254	0.05292	0.0972	0.0432	0.0572	2.96
120730558	0.34	1.46	1.76	1.16	0.15	0.9		120730558	0.74	1.46	1.36	0.96	5.96	1.76		120730558	0.54	0.18	0.3	0.28	0.19	3.16		120730558	0.022	0.02156	0.0696	0.16	0.02356	3.16
120730665	0.49	1.81	2.91	1.51	0.46	1.551		120730665	0.42	1.48	0.78	0.46	3.38	3.48		120730665	0.144	0.66	0.296	0.576	0.526	2.056		120730665	0.072	0.02656	0.0336	0.0576	0.0916	2.056
TBN 040	0.4	1.06	0.83	0.934	1.21	0.46		TBN 040	0.12	1.48	0.81	0.62	0.5	2.48		TBN 040	0.24	0.4	0.562	0.5	0.2	1.56		TBN 040	0.254	0.11092	0.0892	0.0972	0.1232	1.56
TBN 064	0.39	1.01	0.8	1.8	1.14	0.361		TBN 064	0.13	1.67	0.51	0.14	0.29	2.07		TBN 064	0.354	0.426	0.286	0.66	0.456	1.246		TBN 064	0.087	0.18026	0.126	0.04426	0.1086	1.246
TBN 150	0.32	1.2	0.75	1.2	0.46	3.59		TBN 150	0.14	1.26	0.3	0.39	0.14	1.36		TBN 150	0.398	0.602	0.262	0.82	0.312	1.402		TBN 150	0.14	0.11572	0.1066	0.05172	0.042	1.402
TBN 151	0.2	0.4	1.5	0.6	0.5	0.45		TBN 151	0.15	0.5	0.12	0.26	0.5	1.05		TBN 151	0.056	0.1	0.214	0.824	0.224	1.544		TBN 151	0.22	0.042	0.039	0.056	0.1	1.544

## Sheet: CD4 Th2
LTB_PreDM
CD4								CD4								CD4
IL-4+	UNS	PPD	ESAT-6	CFP-10	HIV-Gag	PMA/I		IL-5+	UNS	PPD	ESAT-6	CFP-10	HIV-Gag	PMA/I		IL-13+	UNS	PPD	ESAT-6	CFP-10	HIV-Gag	PMA/I
120731701	1.37	3.34	4	2.34	2.46	2.63		120731701	0.45	0.79	1.26	1.08	0.77	2.63		120731701	1.89	2.45	3	2.58	2.67	5.26
120730682	1.17	0.28	2.1	2.81	2.75	1.89		120730682	0.32	1.2	1.57	1.2	1.62	0.94		120730682	1.82	3.11	4.39	4.33	3.87	6.6
120731719	0.77	1.47	1.63	2.37	3.2	1.92		120731719	1.26	1.28	1.41	0.3	2.16	0.8		120731719	1.52	2.53	2.78	2.53	2.97	1.97
120731596	0.98	3.3	3.43	2.04	3.04	1.74		120731596	0.66	0.6	0.65	0	0.91	0.25		120731596	0.36	1.77	2.51	2.12	1.83	1.65
120730549	0.62	1.81	2.81	1.74	1.92	1.69		120730549	0.51	1.37	1.11	1.69	1.96	1.57		120730549	1.78	2.73	2.22	3.12	2.55	2.86
120730564	1.68	2.66	3.46	2.83	3.46	2.64		120730564	0.26	0.78	0.53	0.52	1.04	0.99		120730564	2.01	3.18	2.13	2.54	2.89	2.68
120730590	2.26	2.16	1.87	1.68	2.72	1.05		120730590	0.33	0.46	0.71	1.21	1.96	1.95		120730590	1.5	2.27	2.33	2.47	3.01	2.34
120730603	0.48	1.92	2.71	3.3	2.38	0.99		120730603	1.25	1.49	0.97	0.89	0.79	0.93		120730603	1.65	2.85	3.06	3.07	5.32	2.52
120730609	0.39	1	1.04	1.48	0.67	0.98		120730609	0.47	1.33	1.07	1.15	0.94	1.25		120730609	0.86	2.29	2.32	2.85	2.21	3.16
120730572	0.16	0.66	0.79	1.22	0.71	0.53		120730572	0.17	0.77	1.59	1.27	1.72	1.04		120730572	3.26	3.23	4.11	2.89	2.75	3.23
120730543	0.3	0.81	0.95	0.68	0.87	1.9		120730543	0.89	0.71	1.75	1.6	1.79	2.89		120730543	0.99	2.31	3.38	3.06	3.31	2.71
120730540	0.29	1.25	0.16	0.73	0.49	1.44		120730540	0.16	1.25	0.16	0.76	0.93	2.55		120730540	1.02	2.58	1.59	2.77	3.11	2.16
120730546	0.29	1.71	1.59	1.57	1.53	2.31		120730546	0.19	1.06	0.81	0.96	1.17	0.92		120730546	1.93	2.12	1.95	2.49	2.02	2.42
120730555	1.99	1.8	4.5	3.2	3.8	2		120730555	1.53	0.91	1.91	0.59	4.7	5.89		120730555	2.63	2.18	1.63	0.59	2.23	4.24
120730641	0.28	1.12	0.96	0.77	1.68	1.76		120730641	0.11	1.26	1.14	1.18	0.64	1.71		120730641	1.96	3.34	2.94	3.86	3.44	2.25
120730615	0.25	1.57	1.47	1.29	1.63			120730615	0.31	2.15	2.41	1.43	3.35	2.88		120730615	1.54	2.48	4.09	3.05	4.69	3.15
120730594	1.42	0.86	0.6	0.68	1.55	1.87		120730594	0.39	1.69	0.9	1.52	1.3	0.47		120730594	2.01	1.84	2.19	2.18	2.39	1.66
120730324	0.078	0.32	0.91	3.1	0.9	2.21		120730324	0.15	1.13	1.08	0.22	0.67	2.46		120730324	2	3.26	3.49	1.61	3.49	4.68
120731443	1.69	2.28	2.041	2.11	2.21	3.31		120731443	0.8	0.42	0.77	1.13	1.01	1.31		120731443	1.014	1.083	3.15	2.88	2.81	3.68
120731485	1.039	2.035	3.018	3.11	2.035	3.24		120731485	0.38	0.6	1.69	0.63	0.32	2.3		120731485	1.076	1.14	3.34	2.32	2.64	1.96
CD4								CD4								CD4
IL-4+IL-5+	UNS	PPD	ESAT-6	CFP-10	HIV-Gag	PMA/I		IL-4+IL-13+	UNS	PPD	ESAT-6	CFP-10	HIV-Gag	PMA/I		IL-5+IL-13+	UNS	PPD	ESAT-6	CFP-10	HIV-Gag	PMA/I
120731701	0.075	0.185	0.465	0.15	0.145	9.435		120731701	0.092	0.26	0.16	0.21	0.29	1.87		120731701	0.0588	0.018	0.07	0.12	0.037	0.178
120730682	0.06	0.1	0.42	0.33	0.38	0.3728		120730682	0.46	1.09	0.64	0.41	0.35	2.83		120730682	0.015	0.18	0.072	0.11	0.11	0.258
120731719	0.06	0.195	0.41	0.385	0.55	0.07		120731719	0.016	0.12	0.31	0.4	0.41	0.24		120731719	0.025	0.085	0.12	0.019	0.23	0.014
120731596	0.105	0.165	0.25	0.1275	0.05	1.279		120731596	0.68	0.23	0.25	0.82	0.19	0.083		120731596	0.024	0.011	0.025	0.0188	0.07	0.083
120730549	0.0445	0.195	1.29	0.38	0.43	0.225		120730549	0.022	0.19	0.358	0.26	0.21	0.5		120730549	0.067	0.078	0.025	0.15	0.11	0.11
120730564	0.1775	0.24	0.085	0.12	0.27	0.16		120730564	0.12	0.51	0.8	0.36	0.61	0.46		120730564	0.0324	0.16	0.058	0.096	0.087	0.063
120730590	0.055	0.09	0.315	0.18	0.3	0.07		120730590	0.15	0.51	0.46	0.58	0.37	0.32		120730590	0.025	0.043	0.019	0.078	0.11	0.083
120730603	0.016	0.33	0.24	0.175	0.09	0.065		120730603	0.055	0.17	0.22	0.21	0.4	0.26		120730603	0.032	0.085	0.095	0.077	0.12	0.24
120730609	0.06	0.47	0.125	0.27	0.14	0.25		120730609	0.093	1	0.55	0.53	0.93	0.56		120730609	0.071	0.16	0.057	0.14	0.12	0.17
120730572	0.05	0.0315	0.19	0.21	0.18	0.065		120730572	0.043	0.43	0.28	0.6	0.17	0.5		120730572	0.048	0.11	0.26	0.15	0.16	0.19
120730543	0.1125	0.08	0.125	0.09	0.075	0.21		120730543	0.018	0.19	0.44	0.65	0.47	0.91		120730543	0.018	0.037	0.11	0.17	0.094	0.085
120730540	0.14435	0.29	0.4389	0.0445	0.08	0.2935		120730540	0.1	0.9777	0.055	0.13	0.09	0.36		120730540	0.012	0.288	0.055	0.053	0.082	1.08
120730546	0.0195	0.155	0.155	0.11	0.265	0.195		120730546	0.02	0.71	0.66	0.62	0.77	1.14		120730546	0.016	0.046	0.07	0.099	0.13	0.093
120730555	0.235	1.85	12.9	4.5	5.4	1.9		120730555	0.25	1.78	3.53	0.658	0.6	5.05		120730555	0.088	0.046	0.13	0.028	0.2	0.61
120730641	0.07	0.165	0.13	0.07	0.13	0.355		120730641	0.032	0.3	0.16	0.089	0.42	1.06		120730641	0.039	0.082	0.093	0.11	0.055	0.13
120730615	0.0145	0.315	0.44	0.145	0.425	4.935		120730615	0.048	0.22	0.92	0.19	1.55	2.87		120730615	0.0088	0.054	0.26	0.079	0.4	0.1877
120730594	0.0495	0.27	0.0285	0.235	0.105	0.4935		120730594	0.18	0.11	0.057	0.11	0.48	2.99		120730594	0.02	0.046	0.017	0.06	0.11	0.1987
120730324	0.079	0.013	0.05	5.2	0.014	0.33		120730324	0.0025	0.024	0.046	1	0.039	0.44		120730324	0.02148	0.066	0.064	0.03	0.05	0.35
120731443	0.07	0.1415	0.11665	0.96915	0.1169	1.469		120731443	0.02	0.1933	0.1933	0.138384	0.334	0.96968		120731443	0.02586	0.063	0.11	0.047	0.069	0.81
120731485	0.195	0.18685	0.223	0.41915	0.173735	1.8722		120731485	0.013	0.58474	0.3844	0.3844	0.555884	0.7694		120731485	0.011	0.071	0.09	0.057	0.07	0.7441
LTB_Non-DM
CD4								CD4								CD4
IL-4+	UNS	PPD	ESAT-6	CFP-10	HIV-Gag	PMA/I		IL-5+	UNS	PPD	ESAT-6	CFP-10	HIV-Gag	PMA/I		IL-13+	UNS	PPD	ESAT-6	CFP-10	HIV-Gag	PMA/I
120730551	0.22	1.84	2.21	2.58	2.42	4.69		120730551	0.17	0.83	1.19	1.4	1.07	3.48		120730551	0.99	1.54	1.46	2.24	3.1	3.48
120730471	2.02	2.84	2.93	3.18	3.77	2.96		120730471	0.078	0.41	0.17	0.52	0.65	2.76		120730471	1.23	3.75	3.01	3.54	3.33	2.76
120730446	2.45	3.46	2.51	3.15	3.7	2.66		120730446	0.55	0.55	0.63	1.15	0.72	2.84		120730446	1.18	2.73	1.98	3.63	3.53	2.84
120730671	0.52	0.56	1.07	3.2	3.83	4.82		120730671	0.091	0.9	1.4	0.91	1.22	2.96		120730671	0.57	2.41	2.67	3.51	2.45	2.96
120730554	1.88	4.62	2.22	2.62	2.22	3.34		120730554	1.13	1.51	1.95	1.14	1.87	3.14		120730554	2.27	3.07	4.38	3.09	2.9	3.14
120730656	0.74	3.48	3.88	3.89	3.89	3.26		120730656	0.076	1.23	1.31	1.76	2.37	3.46		120730656	1.71	3.8	3.68	3.94	3.24	3.46
120730625	2.08	2.86	6.61	3.88	5.12	7.09		120730625	0.51	0.92	0.86	1.9	0.63	2.64		120730625	1.84	2.33	2.46	4.48	2.36	2.64
120730325	1.45	2.47	2.45	2.63	2.83	2.76		120730325	0.32	0.71	1.66	1.02	1.4	1.2		120730325	2.1	2.36	3.02	2.97	2.21	1.2
120730092	1.04	3.83	3.82	3.78	3.94	3.51		120730092	0.21	0.75	1.15	1.21	1.22	0.72		120730092	1.47	2.57	2.51	2.83	2.52	0.72
120730127	2.19	2.46	6	3.24	2.97	5.11		120730127	0.26	0.69	0.76	1.02	1.52	1.54		120730127	1.03	1.69	2.39	3.04	2.58	1.54
120730133	1.46	1.65	2.28	3.11	2.37	4.48		120730133	0.31	0.69	0.45	0.62	0.75	1.12		120730133	1.68	2.48	2.9	3.04	2.72	1.12
120730192	1.59	2.04	3.13	3.45	2.83	2.81		120730192	0.16	0.99	0.54	0.7	0.75	2.38		120730192	2.3	2.89	2.75	6.87	2.72	2.38
120730160	1.83	2.47	3.86	3.73	2.51	5.09		120730160	0.63	1.36	1.39	0.93	7.82	6.34		120730160	3	3.7	3.36	3.27	3.07	6.34
120730693	0.63	0.83	1.04	4.82	1.21	1.04		120730693	0.31	0.32	0.64	1.1	1.08	0.78		120730693	2.13	3.48	2.98	2.49	2.78	0.78
120730558	2.18	2.2	3.17	2.69	3.9	2.59		120730558	0.2	0.99	1.36	1.57	2.23	4.82		120730558	1.5	2.68	2.68	3.41	2.11	4.82
120730665	2.4	3.78	5.14	4.49	4.37	3.26		120730665	0.34	1.45	0.98	1.41	1.22	2.74		120730665	2.69	2.73	3.64	3.16	4.54	2.74
TBN 040	1.43	2.69	1.93	2.69	3.6	3.11		TBN 040	0.22	0.77	1.13	1.14	1.1	3		TBN 040	2.13	3.07	2.8	2.62	2.15	3
TBN 064	3.22	3.51	3.49	3.81	4.6	4.83		TBN 064	0.34	0.77	1.29	0.97	1.14	3.94		TBN 064	1.014	1.083	2.02	2.13	1.087	3.94
TBN 150	3.22	3.51	3.49	3.81	4.6	4.83		TBN 150	0.34	0.77	1.29	0.97	1.14	3.94		TBN 150	2.09	2.62	2.02	1.13	1.087	3.94
TBN 151	2	3.32	3.88	3.33	2.16	5.18		TBN 151	1.14	0.96	1.84	2.1	2.14	5.36		TBN 151	1.62	2.69	2.074	2.54	1.087	5.36
CD4								CD4								CD4
IL-4+IL-5+	UNS	PPD	ESAT-6	CFP-10	HIV-Gag	PMA/I		IL-4+IL-13+	UNS	PPD	ESAT-6	CFP-10	HIV-Gag	PMA/I		IL-5+IL-13+	UNS	PPD	ESAT-6	CFP-10	HIV-Gag	PMA/I
120730551	0.0042	0.045	0.11	0.22	0.14	0.55		120730551	0.075	1.25	1.23	0.39	0.22	0.2		120730551	0.01	0.013	0.017	0.088	0.03	0.97
120730471	0.115	0.13	0.38	0.395	0.145	0.195		120730471	0.06	0.18	0.22	0.39	0.23	0.194		120730471	0.0097	0.083	0.021	0.066	0.088	0.21
120730446	0.12	0.211	0.3115	0.43	0.19	0.415		120730446	0.06	0.19	0.11	0.091	0.099	0.56		120730446	0.028	0.04	0.074	0.043	0.076	0.042
120730671	0.0215	0.0315	0.4675	0.43	0.38	0.9		120730671	0.0022	0.064	0.16	0.24	0.57	0.13		120730671	0.0065	0.097	0.12	0.11	0.077	0.15
120730554	0.175	0.37	0.2175	0.475	0.325	0.2055		120730554	0.087	1.77	0.82	0.22	0.78	1.38		120730554	0.069	0.076	0.07	0.076	0.076	0.37
120730656	0.0085	0.23	0.255	0.385	0.6	0.32		120730656	0.058	0.55	0.58	0.19	0.41	0.3		120730656	0.015	0.092	0.062	0.07	0.12	0.09
120730625	0.07	0.2	0.29	0.5	0.2	1.55		120730625	0.045	0.089	0.21	0.2	0.14	0.38		120730625	0.019	0.0413	0.029	0.086	0.0214	0.082
120730325	0.0465	0.085	0.355	0.205	0.23	0.145		120730325	0.084	0.26	0.25	0.35	0.48	0.24		120730325	0.012	0.043	0.089	0.038	0.079	0.25
120730092	0.0285	0.23	0.21	0.275	0.225	0.165		120730092	0.066	0.5	0.68	0.53	0.82	0.056		120730092	0.0028	0.038	0.034	0.048	0.051	1.52
120730127	0.0355	0.08	0.9	0.265	0.225	0.075		120730127	0.2	0.82	0.49	0.31	0.27	0.142		120730127	0.0071	0.07	0.022	0.07	0.052	0.26
120730133	0.12	0.206	0.445	0.21	0.185	0.49		120730133	0.12	0.2	0.21	0.24	0.24	0.122		120730133	0.0061	0.025	0.033	0.03	0.012	0.75
120730192	0.08	0.125	0.095	0.18	0.16	2.45		120730192	0.23	0.27	0.49	0.44	0.41	0.132		120730192	0.0066	0.074	0.034	0.032	0.055	1.12
120730160	0.06	0.065	0.41	0.295	1.1	1.25		120730160	0.28	0.29	0.69	0.84	0.94	0.64		120730160	0.032	0.033	0.039	0.04	0.27	0.57
120730693	0.015	0.49	0.355	0.175	0.08	1.82		120730693	0.039	0.088	0.13	0.14	0.053	0.42		120730693	0.021	0.0318	0.057	0.065	0.053	0.26
120730558	0.022	0.085	0.29	0.305	0.6	0.95		120730558	0.053	0.29	0.43	0.36	0.67	0.73		120730558	0.0365	0.054	0.068	0.074	0.16	0.33
120730665	0.0195	0.37	0.2	0.29	0.27	3.65		120730665	0.16	0.613	0.216	0.18	0.2	0.36		120730665	0.018	0.052	0.024	0.061	0.069	0.11
TBN 040	0.0315	0.055	0.29	0.32	0.275	0.13		TBN 040	0.057	0.17	0.27	0.2	0.23	0.26		TBN 040	0.013	0.069	0.0226	0.11	0.11	0.14
TBN 064	0.07	0.6	0.485	0.24	0.175	0.8		TBN 064	0.02	0.16	0.093	0.074	0.017	0.7		TBN 064	0.035	0.064	0.092	0.074	0.044	1.18
TBN 150	0.1442	0.6	0.485	0.24	0.175	0.8		TBN 150	0.02884	0.16	0.93	0.074	0.017	0.968		TBN 150	0.0484	0.064	0.7502	0.074	0.0544	1.18
TBN 151	0.242	0.7	0.235	0.285	0.2125	2		TBN 151	0.0484	0.18	0.023	0.027	0.042	0.834		TBN 151	0.0417	0.078	0.064	0.0732	0.0521	1.46

## Sheet: CD4 Th17
LTB_PreDM
CD4								CD4								CD4
IFNg+	UNS	PPD	ESAT-6	CFP-10	HIV-Gag	PMA/I		IL-17F+	UNS	PPD	ESAT-6	CFP-10	HIV-Gag	PMA/I		IL-17A+	UNS	PPD	ESAT-6	CFP-10	HIV-Gag	PMA/I
120731701	1.99	1.76	1.98	3.24	4.78	18.02		120731701	0.58	1.14	1.64	1.18	2.02	2.92		120731701	0.54	0.82	0.84	0.1	1.3	4.46
120730682	1.22	4.84	7.68	6.66	5.94	13.78		120730682	0.38	1.3	1.5	1.06	2.54	2.32		120730682	0.26	0.68	2.06	1.52	0.4	3.34
120731719	1.57	3.3	2.8	1.76	2.4	11.86		120731719	0.34	2.86	2.32	3.84	3.48	3.48		120731719	0.88	1.72	1.58	1.88	2.14	7.72
120731596	2.16	0.92	6.18	6.42	3.08	7.04		120731596	0.32	0.86	0.56	0.58	1.92	6.9		120731596	0.36	1.08	3.78	0.02	1.16	3.828
120730549	2.24	1.56	0.74	0.76	2.18	9.72		120730549	0.48	1.76	1.8	2.78	2.62	3.22		120730549	3.36	1.54	7.94	0.64	8	8.54
120730564	1.98	0.76	1.32	1.58	3.1	16.44		120730564	0.022	1.638	1.338	2.118	1.198	3.038		120730564	0.068	2.792	2.452	5.272	2.912	2.912
120730590	2	2.98	1.72	2.08	1.2	4.4		120730590	0.36	2.92	1.1	2.14	1.16	3.64		120730590	0.22	0.82	2.12	1.5	1.954	3.22
120730603	1.55	1.64	2.08	3.6	2.62	2.32		120730603	1.6	1.34	1.18	1.48	1.76	5.26		120730603	0.84	2.46	3.36	2.54	1.08	2.64
120730609	1.86	2.38	1.8	2.32	0.46	4.48		120730609	2.86	3.42	1.9	1.92	1.4	5.86		120730609	0.36	2.12	1.62	1.82	3.52	2.7
120730572	2.05	0.9	0.98	1.6	2.32	11.7		120730572	0.44	1.3	2.28	2.2	0.86	2.02		120730572	0.112	1.548	1.668	0.228	1.328	4.428
120730543	0.98	4.12	4	6.16	2.24	18.84		120730543	1.4	3.06	1.3	3.46	0.734	8.1		120730543	0.56	0.6	1.78	3.7	0.32	3
120730540	2.2	2.44	4.46	2.66	2.4	6		120730540	1.64	0.44	0.24	0.48	0.6	4.1		120730540	0.132	0.948	0.968	0.428	1.148	4.088
120730546	1.66	0.84	1.58	1.2	0.82	20.68		120730546	0.54	1.5	1.54	2.18	1.58	7.92		120730546	0.26	1.28	1.84	1.72	0.86	4.4
120730555	1.94	0.36	3.54	3.46	0.94	7.72		120730555	1.9	3.86	4.08	6.12	4.38	4.6		120730555	0.98	1.06	2.34	0.82	1.26	8.92
120730641	1.33	2.78	3.9	2.8	2.62	22.14		120730641	0.4	2.26	1.66	1.32	2.52	9.26		120730641	0.48	0.22	1.46	0.9	1.8	4.32
120730615	1.3	1.9	3.48	4.66	5.64	8.5		120730615	0.44	2.14	2.8	2.4	3.48	4.5		120730615	0.42	3.08	1.86	1.52	2.02	5.32
120730594	2.54	2.72	0.72	0.04	0.08	4.52		120730594	2.4	3.78	0.26	0.74	2.96	3.74		120730594	1.86	0.16	0.86	1.48	0.64	2.64
120730324	1.84	5.4	12.4	4.82	2.58	14.6		120730324	0.24	2.02	1.96	1.06	1.56	3.24		120730324	0.0192	0.7408	2.0388	0.2008	2.1808	4.5008
120731443	1.94	3	4.9696	3.6	3.78	17.6		120731443	1.08	1.466	2.05	1.48	1.5	7.136		120731443	1.748	2.46	2.478	3.6948	1.9666	6.2
120731485	1.855	4.9717	6.9917	4.897	2.968	10.8		120731485	1.515	1.1151	2.22	2.788	1.954	5.688		120731485	0.9292	1.8746	3.466	2.26	2.2266	5.9488
CD4								CD4								CD4
IFNg+IL-17F+	UNS	PPD	ESAT-6	CFP-10	HIV-Gag	PMA/I		IFNg+IL-17A+	UNS	PPD	ESAT-6	CFP-10	HIV-Gag	PMA/I		IL-17A+IL-17F+	UNS	PPD	ESAT-6	CFP-10	HIV-Gag	PMA/I
120731701	0.0188	0.0972	0.1612	0.2812	0.1192	3.9624		120731701	0.024	0.0584	0.404	0.404	0.02	1.864		120731701	0.028	0.023	0.01	0.06622	0.036	0.936
120730682	0.0146	0.0144	0.0594	0.0214	0.234	0.9308		120730682	0.0228	0.0632	0.3348	1.2852	0.2052	1.7304		120730682	0.0072	0.0098	0.081	0.1498	0.0122	0.656
120731719	0.0052	0.2148	0.2348	0.2348	0.2948	0.5776		120731719	0.198	1.322	0.802	0.802	1.902	0.312		120731719	0.0052	0.1248	0.0428	0.1208	0.1888	0.7496
120731596	0.0215	0.056	0.2154	0.028	0.112	0.712		120731596	0.02	0.132	0.28	0.274	0.48	1.872		120731596	0.022	0.048	0.0268	0.152	0.048	0.1468
120730549	0.034	0.162	0.0288	0.122	0.14	1.852		120730549	0.192	0.408	1.228	0.408	2.028	0.44		120730549	0.044	0.034	0.236	0.176	0.396	0.8
120730564	0.022	0.116	0.076	0.198	0.94	0.636		120730564	0.022	0.838	0.878	1.218	0.758	0.212		120730564	0.0228	0.0112	0.0092	0.0952	0.112	0.1624
120730590	0.0194	0.0906	0.1286	0.0566	0.1746	2.6012		120730590	0.106	0.154	0.354	0.1	0.048	0.052		120730590	0.088	0.054	0.02	0.0608	0.028	0.812
120730603	0.088	0.056	0.132	0.192	0.32	1.584		120730603	0.17	0.25	0.31	0.89	0.41	0.62		120730603	0.0066	0.0354	0.0294	0.0394	0.354	0.2148
120730609	0.22	0.08	0.16	0.04	1.1	1.88		120730609	0.24	1.38	0.14	0.4	2.72	0.6		120730609	0.0062	0.0238	0.0478	0.0678	0.1338	0.3196
120730572	0.062	0.098	0.278	0.398	0.136	1.196		120730572	0.0048	0.7952	0.6352	0.2752	0.8552	0.1064		120730572	0.05	0.09	0.19	0.086	0.0926	0.184
120730543	0.044	0.02	0.116	0.176	0.384	0.592		120730543	0.028	0.078	0.592	0.392	0.972	0.248		120730543	0.0713	0.0775	0.0457	0.0927	0.0447	0.1614
120730540	0.072	0.0926	0.08	0.004	0.698	0.312		120730540	0.05	0.064	0.03	0.1	0.04	1.812		120730540	0.031	0.0112	0.003	0.032	0.149	0.29
120730546	0.0104	0.0576	0.1176	0.0876	0.916	0.4592		120730546	0.032	1.488	1.028	0.928	0.508	0.224		120730546	0.0489	0.0311	0.0031	0.1031	0.6058	1.0622
120730555	0.09	0.02	0.35	0.45	0.19	3.26		120730555	0.172	0.368	0.728	0.328	0.468	3.456		120730555	0.0096	0.0012	0.1384	0.0684	0.0884	0.7408
120730641	0.032	0.124	0.208	0.034	0.188	0.616		120730641	0.06	0.52	0.34	0.98	0.92	0.032		120730641	0.031	0.061	0.019	0.052	0.61	0.698
120730615	0.024	0.058	0.216	0.236	0.396	3.448		120730615	0.152	0.748	0.368	1.748	3.108	0.288		120730615	0.003	0.089	0.093	0.059	0.071	0.33
120730594	0.0754	0.1026	0.0866	0.1128	0.586	1.8492		120730594	0.38	0.44	0.58	0.1	0.6	2.12		120730594	0.0496	0.0024	0.0284	0.0334	0.0504	0.448
120730324	0.0096	0.1204	0.1904	0.0384	0.0944	1.0208		120730324	0.028	0.122	0.0114	0.044	0.528	0.744		120730324	0.029	0.1484	0.087	0.065	0.1484	0.194
120731443	0.36	0.44	1.68	1.34	0.66	3.49376		120731443	0.0894	0.04766	0.46688	0.0586	0.09688	0.93936		120731443	0.0948	0.2766	0.056746	0.5688	0.38766	1.3896
120731485	0.2689	0.6709	0.71	1.151	0.688	4.743		120731485	0.0788	0.688	0.488	0.888	0.11515	3.7492		120731485	0.07466	0.0746	0.0968	0.2466	0.56746	1.93896
LTB_Non-DM
CD4								CD4								CD4
IFNg+	UNS	PPD	ESAT-6	CFP-10	HIV-Gag	PMA/I		IL-17F+	UNS	PPD	ESAT-6	CFP-10	HIV-Gag	PMA/I		IL-17A+	UNS	PPD	ESAT-6	CFP-10	HIV-Gag	PMA/I
120730551	2.69	9.87	6.51	13.49	2.85	6.52		120730551	2.48	4.05	5.45	8.35	6.35	4.45		120730551	0.96	4.2	3.14	2.18	0.6	2.22
120730471	2.58	7.74	11.1	16.02	5.04	14.45		120730471	2.36	3.35	6.4	6.25	3.3	11.6		120730471	0.72	3.908	1.248	3.188	1.548	9.068
120730446	1.63	9.39	7.41	15.84	6.24	15.79		120730446	2.46	6.7	6	2.6	2.4	12.85		120730446	2.234	0.426	2.162	3.206	0.786	4.846
120730671	2.89	9.33	10.29	10.89	5.67	14.21		120730671	2.26	5.35	4.1	4.35	4.85	13.05		120730671	1.2	1.2	2.84	3.18	4.14	2.82
120730554	2.26	7.68	10.95	12.5	5.1	12.24		120730554	0.6	5.7	2.05	2.8	6.35	7.2		120730554	1.56	6.54	3.9	2.52	1.14	6
120730656	2.45	8.76	11.46	16.02	5.19	8.81		120730656	2.09	2.975	6.525	5.025	6.325	12.025		120730656	0.366	5.674	4.314	5.754	5.074	7.714
120730625	1.02	8.88	6.3	11.15	3.9	16.18		120730625	3.22	4.5	5.8	6.2	6.3	16.6		120730625	0.306	3.474	5.914	4.514	3.894	10.494
120730325	2.89	6	8.43	8.28	2.64	12.01		120730325	1.22	4.5	6.95	6.8	4.05	12.55		120730325	2.078	2.882	4.762	8.082	0.582	6.942
120730092	1.36	6.72	3	12.15	4.8	8.84		120730092	0.82	5.2	5.45	4.15	8.05	3.35		120730092	2.36	2.06	1.56	1.38	2.15	4.08
120730127	2.71	7.95	4.71	6.57	1.2	15.99		120730127	0.8	4.1	5.6	5.65	4.55	5.05		120730127	1.44	0.8256	3.0656	1.0656	1.0656	2.8056
120730133	1.72	4.53	10.95	5.67	2.73	13.51		120730133	1.5	5.35	9.75	5.5	6.05	14.3		120730133	2.186	2.654	1.374	1.134	0.33	2.214
120730192	2.88	5.4	11.58	11.97	2	19.82		120730192	1.02	1.3	6.7	6	0.55	11.6		120730192	0.3	1.2	4.036	2.066	1.14	11.88
120730160	1.59	5.52	10.14	6.47	3.09	8.79		120730160	0.26	1.6	6.7	7	9.35	7.3		120730160	2.36	2.48	2.6	4.6	1.92	5.28
120730693	1.49	4.95	11.79	12.96	4.68	17.81		120730693	1.32	1.95	4.95	10.6	2.25	8.15		120730693	0.396	2.204	2.684	0.684	2.114	8.364
120730558	2.57	4.8	8.31	9.81	2.4	15.42		120730558	1.06	3.7	6.95	4.2	7.5	10.45		120730558	0.9	2.06	1.86	0.84	1.92	2.16
120730665	1.95	4.05	10.38	9.63	2.1	13.95		120730665	1.16	4.56	8.46	4.76	5.41	9.61		120730665	2.21	1.47	4.63	4.258	2.01	5.09
TBN 040	2.34	4.02	7.59	5.31	3.66	17.08		TBN 040	0.72	4.25	3.15	2.7	3.15	5.1		TBN 040	2.258	0.522	2.402	3.662	0.642	5.242
TBN 064	2.74	11.19	6	5.76	2.1	5.42		TBN 064	1.28	2.53	7.53	8.13	4.28	13.63		TBN 064	2.48	2.6	4.066	4.74	2.54	4.84
TBN 150	0.95	7.08	3.93	11.84	5.37	10.45		TBN 150	2.26	3.1	3.75	2.3	4.2	4.95		TBN 150	0.42	1.56	1.38	3.98	1.2	5.04
TBN 151	1.25	3				5.55		TBN 151		1.4	3.55	4.8	4.3	13.5		TBN 151	1.8	2.16	1.74	3.38	2.79	2.1
CD4								CD4								CD4
IFNg+IL-17F+	UNS	PPD	ESAT-6	CFP-10	HIV-Gag	PMA/I		IFNg+IL-17A+	UNS	PPD	ESAT-6	CFP-10	HIV-Gag	PMA/I		IL-17A+IL-17F+	UNS	PPD	ESAT-6	CFP-10	HIV-Gag	PMA/I
120730551	0.144	1.428	1.878	2.328	1.578	2.028		120730551	0.108	0.279	0.594	0.9	0.243	3.189		120730551	0.171	0.171	0.468	0.207	0.126	0.504
120730471	0.183	2.185	1.185	0.5385	0.5385	0.6885		120730471	0.018	0.144	0.108	0.99	0.171	2.232		120730471	0.153	0.216	1.53	0.225	0.513	0.315
120730446	0.36	1.14	2.5	0.315	0.21	6.5		120730446	0.153	0.639	0.18	0.243	0.21	0.5445		120730446	0.0351	0.7209	1.908	0.5445	0.4509	0.7299
120730671	0.84	2	3.75	1.5	0.255	7.48		120730671	0.0459	0.1431	0.0531	0.1431	0.1257	0.9441		120730671	0.099	0.27	2.79	1.17	0.315	0.234
120730554	0.132	0.795	3	0.42	0.69	7.14		120730554	0.09	1.44	1.44	1.62	0.165	2.07		120730554	0.0495	0.2925	2.025	1.035	0.035	0.4275
120730656	0.111	2.545	1.2795	0.5295	0.6495	4.5945		120730656	0.099	2.661	3.531	3.381	1.297	0.558		120730656	0.135	0.1125	0.765	0.765	0.1575	1.6965
120730625	0.069	2.805	1.755	2.505	2.655	2.605		120730625	0.234	2.286	1.386	3.186	1.572	2.016		120730625	0.162	1.3338	1.3338	2.5038	0.1438	2.5938
120730325	0.129	3.45	3.75	0.225	0.81	6.855		120730325	0.144	0.585	0.549	0.315	0.033	1.926		120730325	0.04365	0.19035	0.3528	0.41535	0.48195	0.47835
120730092	0.51	0.705	0.795	0.27	2.145	2.595		120730092	0.252	0.378	0.9	0.531	0.186	0.585		120730092	0.099	0.162	0.99	0.657	0.423	0.459
120730127	0.57	0.9	1.215	1.2	0.12	5.565		120730127	0.1395	0.2655	0.4635	0.6705	0.1545	0.7335		120730127	0.126	0.3924	0.6084	0.684	0.1854	0.2034
120730133	0.282	0.99	0.804	0.804	0.789	2.859		120730133	0.1098	0.0342	0.522	0.0972	0.1344	3.6462		120730133	0.0495	0.81	1.35	0.585	0.07155	0.7155
120730192	0.51	0.555	1.95	0.36	0.39	3.545		120730192	0.207	1.053	0.063	0.279	0.231	1.323		120730192	0.126	0.513	0.3996	0.198	0.6309	1.044
120730160	0.42	1.125	1.551	1.2	1.02	3.39		120730160	0.0765	0.4545	0.4095	0.315	0.585	0.3825		120730160	0.252	0.3798	2.178	0.7938	0.918	0.6678
120730693	0.108	0.96	0.93	3.9	0.345	7.76		120730693	0.099	0.513	1.521	0.459	0.228	0.891		120730693	0.09	0.234	1.35	0.459	0.2196	0.495
120730558	0.66	2.37	2.02	2.07	3.72	4.17		120730558	0.855	1.215	1.455	1.935	1.295	1.755		120730558	0.0594	0.486	0.1566	0.756	0.2916	0.3096
120730665	0.57	1.515	3.15	0.57	0.795	6.915		120730665	0.54	3.42	0.36	0.27	1.29	1.17		120730665	0.09	0.216	1.26	0.171	0.0756	1.53
TBN 040	0.93	0.69	1.485	2.7	0.66	3.93		TBN 040	0.108	0.081	0.225	0.207	0.189	3.018		TBN 040	0.108	1.98	1.08	0.648	0.6759	0.8
TBN 064	0.051	1.95	0.6	2.85	0.345	1.125		TBN 064	0.117	0.495	1.17	1.08	0.087	0.243		TBN 064	0.108	0.531	0.4743	0.387	0.081	0.612
TBN 150	0.0369	0.525	3.3	3.75	0.21	2.1		TBN 150	0.063	0.927	0.576	0.81	0.258	3.081		TBN 150	0.0315	0.0585	0.3015	0.6165	0.2925	0.4005
TBN 151	0.0252	0.714	3.24	0.324	0.42	0.294		TBN 151	0.297	0.459	0.081	0.513	0.3	0.396		TBN 151	0.153	0.351	1.17	0.117	0.027	0.486

## Sheet: CD8 Th1
LTB_PreDM
CD4								CD4								CD4
IFNg+	UNS	PPD	ESAT-6	CFP-10	HIV-Gag	PMA/I		IL-2+	UNS	PPD	ESAT-6	CFP-10	HIV-Gag	PMA/I		TNFa+	UNS	PPD	ESAT-6	CFP-10	HIV-Gag	PMA/I
120731701	2.04	2.88	3.07	2.78	2.65	3.8		120731701	1.05	1.67	1.65	1.97	1.94	1.65		120731701	0.62	0.48	1.9	0.85	0.4	4.3
120730682	1.7	2.59	2.13	2.99	3.15	6.7		120730682	1.3	1.03	2.43	1.9	2.28	2.26		120730682	0.71	1.17	1.15	0.9	0.95	9.1
120731719	1.76	3.4	3.87	4.38	3.38	10.4		120731719	0.58	1.31	1.25	1.26	0.92	3.3		120731719	0.557	1.071	1.65	0.6	0.5	2
120731596	1.06	0.51	1.45	1.18	0.9	8.9		120731596	0.38	1.55	0.79	1.6	1.47	2.48		120731596	0.7	1.055	1.05	0.95	0.5	1.85
120730549	0.67	2.05	1.92	4.04	2.59	20.2		120730549	0.57	2.57	1.68	1.32	1.54	10.5		120730549	0.55	0.19	0.65	0.7	3.85	1.45
120730564	1.47	2.51	2.3	2.13	1.41	6.2		120730564	0.21	0.91	1.26	1.12	0.15	6.61		120730564	0.35	1.034	0.095	0.46	0.155	4.95
120730590	1.52	3.43	2.54	2.08	1.23	20.6		120730590	0.96	1.48	1.26	1.54	2.17	2.82		120730590	0.46	0.17	1.1	0.165	1.2	3.85
120730603	1.81	3.94	2.06	3.33	1.66	4.51		120730603	0.27	2.79	3.03	1.89	1.69	1.87		120730603	0.65	0.37	0.9	1.6	1.1	2.95
120730609	1.94	4.39	4.15	3.09	3.87	5.47		120730609	1	1.97	1.47	1.83	1.9	1.57		120730609	0.69	0.18	0.65	0.95	0.6	1.25
120730572	1.93	3.35	2.76	3.1	3.15	5.7		120730572	0.83	1.99	1.81	1.35	1.87	8.33		120730572	0.39	0.95	0.145	0.55	0.85	3.05
120730543	1.19	3.61	2.36	4.04	3.61	6.1		120730543	0.74	1.54	1.25	1.02	2.28	2.92		120730543	0.93	0.2	1.4	0.6	1.1	3.45
120730540		1.383	1.383	1.3838		5.55		120730540		0.4746	1.3847	1.3937		3.484		120730540	0.4757	1.2373	0.8575	1	0.9668	2.4948
120730546	1.41	2.63	1.86	2.66	2.69	5.4		120730546	0.41	0.92	1.92	1.18	1.03	1.25		120730546	0.9	0.29	0.33	0.17	0.105	4.35
120730555	0.46	1.01	2.26	1.72	1.56	9.7		120730555	0.44	1.78	1.04	0.98	1.47	0.53		120730555	0.95	0.062	0.85	1.6	0.7	3.65
120730641	0.75	1.05	2.11	1.34	1.18	24.6		120730641	0.19	1.33	1	1.23	0.97	7.13		120730641	0.9	0.9	0.55	0.465	0.5	2.5
120730615	0.63	0.94	1.01	2.98	0.94	5.2		120730615	0.46	0.75	0.93	0.56	0.6	1.76		120730615	0.21	1.0076	0.305	0.275	0.345	2.484
120730594	0.8	0.95	1.22	1.4	0.98	14.4		120730594	0.13	0.43	0.6	0.54	0.51	2.76		120730594	0.79	1.056	0.21	0.65	0.55	4.05
120730324	0.66	1.07	1.44	1.82	1.18	5.55		120730324	0.47	1.4	1.27	1.24	1.48	1.21		120730324	0.86	0.731	0.165	0.5	0.135	1
120731443	0.8	1.08	1.25	1.27	1.11	4.87		120731443	0.64	1.51	1.5	1.77	1.97	1.78		120731443	0.58575	0.7	1	0.27	0.24	1.5
120731485	0.69	1.27	1.01	1.05	1.1	8.84		120731485	0.21	1.26	0.91	1.58	0.23	1.03		120731485	0.62	0.94	0.07	1	0.065	2.08
CD4								CD4								CD4
IFNg+IL-2+	UNS	PPD	ESAT-6	CFP-10	HIV-Gag	PMA/I		IFNg+TNFa+	UNS	PPD	ESAT-6	CFP-10	HIV-Gag	PMA/I		IL-2+TNFa+	UNS	PPD	ESAT-6	CFP-10	HIV-Gag	PMA/I
120731701	0.089	0.405	0.7	0.8	1	1.99		120731701	0.0234	0.0185	0.125	0.44	0.205	2.32		120731701	0.039	0.09	0.11	0.77	0.085	1.1
120730682	0.051	0.65	1.1	0.95	0.8	2.1		120730682	0.0444	0.08	0.465	0.355	0.95	1.25		120730682	0.023	0.31	0.7	0.2	0.063	1.25
120731719	0.025	0.475	0.6	0.5	1.55	1.1		120731719	0.0455	0.12	0.56	0.3	0.555	1		120731719	0.055	0.12	0.3	0.0404	0.044	1
120731596	0.067	0.17	0.17	0.22	0.15	1		120731596	0.043	0.85	0.4	0.2	0.9	1.82		120731596	0.033	0.07	0.084	0.04404	0.0558	1.37
120730549	0.0061	0.19	1.4	0.3	0.75	2.6		120730549	0.02048	0.145	0.375	0.75	0.7	1.085		120730549	0.023	0.0285	0.044	0.073	0.063	1.4
120730564	0.12	0.23	0.375	0.55	0.21	6.81		120730564	0.018	0.45	0.877	0.696	0.204	1.5		120730564	0.0444	0.0448	0.03	0.092	0.03595	1.43
120730590	0.055	0.425	0.365	0.285	0.8	3.28		120730590	0.046	0.125	0.14	0.7	0.385	2.17		120730590	0.046	0.044	0.04	0.033	0.077	1.11
120730603	0.093	0.75	0.7	0.36	0.35	1.2		120730603	0.048948	0.095	0.48585	0.65	0.6	1.014		120730603	0.0344	0.055	0.036	0.0393	0.082	2
120730609	0.051	0.495	0.4	0.5	0.6	1.12		120730609	0.053	0.1	0.2	0.1	0.95	1.0081		120730609	0.021	0.0245	0.16	0.04848	0.058558	2.004
120730572	0.061	0.75	0.75	0.75	0.7	7.01		120730572	0.028	0.75	0.34747	0.405	0.155	2.09		120730572	0.044	0.0375	0.055	0.041	0.039	1.88
120730543	0.11	0.95	0.45	0.7	1.4	6.26		120730543	0.072	0.095	0.3	0.55	0.305	1.54		120730543	0.072	0.0155	0.5	0.07	0.11	1.14
120730540		0.123	0.233	0.345	0.4777			120730540	0.0585	0.3495	0.382	0.394	0.56			120730540	0.0585	0.133	0.12	0.0404	0.058559
120730546	0.028	0.18	0.5	0.55	1.6	3.19		120730546	0.0449	0.215	0.365	0.68686	0.7675	1.12		120730546	0.027	0.175	0.037	0.040404	0.068668	2.4
120730555	0.014	0.145	0.44	0.345	0.245	1.81		120730555	0.014	0.12	0.6	0.39	0.11	1.79		120730555	0.054	0.012	0.34	0.18	0.018	1.058
120730641	0.05757	0.225	1.15	0.5	0.0425	2.66		120730641	0.0595	0.3455	0.8	0.68686	0.585	1.43		120730641	0.0198	0.0444	0.0485	0.04494	0.0636	1.18
120730615	0.016	0.095	0.4	0.15	0.115	3.3		120730615	0.082	0.45686	0.19	0.185	0.75	1.44		120730615	0.081	0.123	0.0449	0.0363	0.0207	1.13
120730594	0.058575	0.1	0.0385	0.6	0.0195	1.79		120730594	0.039	0.597697	0.20494	0.205	0.395	1.67		120730594	0.0459	0.445	0.038	0.023	0.099	1.097
120730324	0.043	0.15	0.55	0.345	0.135	1.45		120730324	0.0594	0.0696	0.3838	0.39495	0.49595	0.91		120730324	0.021	0.40505	0.0344	0.069	0.0138	1.0091
120731443	0.012	0.12	0.265	0.175	0.24	1.16		120731443	0.03594	0.2	0.355	0.385	0.5	0.96		120731443	0.0918	0.494	0.038	0.0494	0.261	2.008
120731485	0.0494	0.24	0.95	0.19	0.065	1.61		120731485	0.0345	0.34	0.21838	0.29494	0.355	1.065		120731485	0.036	0.055	0.0559	0.07575	0.0435	1.16
LTB_Non-DM
CD4								CD4								CD4
IFNg+	UNS	PPD	ESAT-6	CFP-10	HIV-Gag	PMA/I		IL-2+	UNS	PPD	ESAT-6	CFP-10	HIV-Gag	PMA/I		TNFa+	UNS	PPD	ESAT-6	CFP-10	HIV-Gag	PMA/I
120730551	1.62	2.66	2.02	3.47	2.52	5.02		120730551	0.69	1.4	1.93	2.18	1.57	1.81		120730551	0.42	1.11	0.36	1.7	0.4	4.2
120730471	1.25	3.38	2.6	3.69	2.84	15.4		120730471	0.59	1.44	1.4	1.18	1.7	2.44		120730471	0.511	1.1	1.55	0.65	1.05	4.1
120730446	5.62	6.98	7.16	3.92	3.97	9.74		120730446	0.64	1.82	1.83	1.58	1.54	3.85		120730446	0.943	0.61	0.425	0.8	1	3
120730671		2.292	3.233	2.384		5.4558		120730671	0.8474	2.3847	2.3948	2.3847		3.22		120730671	0.4746	0.5857	0.686	0.787	0.68787	2.9484
120730554	1.77	4.5	2.4	2.49	2.23	14.4		120730554	0.31	2.53	1.73	1.22	2.77	11.1		120730554	0.8	0.85757	2.85	2.6	0.6	2.6
120730656	0.83	1.65	2.62	3.68	1.85	7.69		120730656	0.68	3.19	1.92	1.47	2.2	1.91		120730656	0.65	2.16	3.25	1.1	1.95	5
120730625	0.71	2.66	7.63	2.08	2.18	9		120730625	0.9	2.76	2.31	1.07	0.77	5.46		120730625	0.88	1.36	2	1.15	1.2	2.27
120730325	1.52	4.45	2.35	3.53	1.52	8.3		120730325	0.7	1.82	2.36	1.66	1.26	7.2		120730325	0.61	0.89	0.395	1.85	0.75	3.55
120730092	1.7	2.16	3.29	3.01	1.04	10.6		120730092	0.55	1.14	1.23	2.71	0.87	1.36		120730092	0.21	1.029	0.235	0.24	0.38	3.75
120730127	1.57	3.86	1.44	4.01	1.2	11.2		120730127	0.37	2.92	2.65	1.08	0.7	1.33		120730127	0.23	1.0045	0.55	0.81	0.435	2.55
120730133	0.79	3.64	3.63	3.13	0.96	6		120730133	0.25	2.84	2.84	2.03	1.33	2.24		120730133	0.9	1.018	0.24	0.75	0.8814	2.34
120730192	0.91	2.78	1.13	1.37	2.91	12.2		120730192	0.16	2.62	1.35	2.33	0.8	1.79		120730192	0.5	1.18	0.485	0.55	0.6	2.09
120730160	1.78	1.08	3.62	1.38	1.32	24.2		120730160	0.4	0.85	1.81	1.76	1.73	3.86		120730160	0.933	1.055	0.48	0.65	1.1	2.2
120730693	0.6	1.35	3.99	4.97	0.98	13.4		120730693	0.32	1.73	1.75	1.13	1.08	3.36		120730693	0.7	1.033	0.25	0.7	0.5	1.3938
120730558	1.47	1.7	1.37	1.83	1.71	10		120730558	0.52	0.65	1.07	2.87	0.83	2		120730558	0.67	1.15	0.75	0.95	4	2.9484
120730665	1.55	1.13	1.24	4.67	1.86	7.4		120730665	0.22	1.87	1.74	2.87	1.84	3.62		120730665	0.9	1.072	0.6	0.8	0.7	0.7
TBN 040	4.15	2.77	1.87	2.89	2.43	4.49		TBN 040	1.16	0.46	1.57	2.84	0.79	1.45		TBN 040	0.37	1.016	1	1.08	0.8676	0.265
TBN 064	2.54	2.39	2.64	2.59	2.03	4.74		TBN 064	0.64	2.53	2.62	2.62	0.38	2.72		TBN 064	0.511	1.033	0.085	1.085	0.28	1.07
TBN 150	3.28	6.77	3.8	4.41	3.63	10.6		TBN 150	1.43	2.79	2.15	2.24	0.24	2.28		TBN 150	0.7	1.076	2.041	1.105	0.24	2.25
TBN 151	3.37	2.97	2.02	3.18	2.99	3.64		TBN 151	1.66	3.69	2.28	2.54	0.47	2.23		TBN 151	0.47	1.029	0.195	1.24	0.82	1.13
CD4								CD4								CD4
IFNg+IL-2+	UNS	PPD	ESAT-6	CFP-10	HIV-Gag	PMA/I		IFNg+TNFa+	UNS	PPD	ESAT-6	CFP-10	HIV-Gag	PMA/I		IL-2+TNFa+	UNS	PPD	ESAT-6	CFP-10	HIV-Gag	PMA/I
120730551	0.041	0.395	0.8	1.65	0.375	1.45		120730551	0.052	0.195	0.5	0.85	0.6	1.34		120730551	0.065	0.065	0.021	0.11	0.011	1.049
120730471	0.054	0.325	0.55	0.465	0.35	1.19		120730471	0.054	0.205	0.4	0.4845	0.0435	1.86		120730471	0.054	0.205	0.048	0.03648	0.087	1.97
120730446	0.12	1.05	1	0.265	0.3	1.47		120730446	0.035	0.34	0.8	0.75	0.165	1.54		120730446	0.035	0.2	0.0555	0.04044	0.033	2.82
120730671		0.987	0.8679	0.868686	0.585			120730671	0.058958	0.2445	0.39495	0.567868	0.34555			120730671	0.0129	0.2	0.9585	0.04559	0.0454
120730554	0.024	0.5	0.75	0.6	0.9	2		120730554	0.024	0.6	0.2	0.4	0.2	1.26		120730554	0.063	0.393	0.0555	0.2	0.059	2.04
120730656	0.3	0.365	1.2	0.355	0.5	2.6		120730656	0.07	0.6	0.26	0.245	0.75	1.36		120730656	0.0723	0.305	0.023	0.071	0.0551	1.41
120730625	0.013	0.43	1.47	0.34	0.1	2.05		120730625	0.025	1.4	0.7	0.5	0.8	1.43		120730625	0.072	0.33	0.0433	0.11	0.08686	1.71
120730325	0.024	0.6	1.375	0.9	0.12	2.81		120730325	0.097	1.11	0.34	0.575	0.24	2.89		120730325	0.0372	0.185	0.04944	0.054	0.17	1.87
120730092	0.039	0.29	0.275	0.36	0.12	1.33		120730092	0.018	1.185	0.2	0.661	0.44	2.08		120730092	0.087	0.1	0.04	0.07977	0.0129	1.31
120730127	0.24858	0.7	0.7	0.85	0.215	1.49		120730127	0.044	0.045	0.48	0.622	0.85	1.52		120730127	0.087	0.1	0.04505	0.044	0.063	1.75
120730133	0.027	0.215	0.48	0.5	0.14	3.87		120730133	0.018	0.305	0.59066	0.686	0.59595	2.36		120730133	0.063	0.2	0.05505	0.06669	0.0723	0.7
120730192	0.055	0.22	1.09	0.85	0.22	1.5		120730192	0.012	0.55	0.6	0.55	0.21	2.86		120730192	0.06	0.145	0.05505	0.029	0.072	0.8
120730160	0.03	0.7	1.2	0.7	0.185	4.86		120730160	0.015	0.7	0.31	0.6	0.335	1.91		120730160	0.055	0.034	0.0333	0.068669	0.0372	0.6
120730693	0.042	1.3	0.425	0.475	0.7	6.28		120730693	0.07	0.95	0.14	0.7	0.505	1.43		120730693	0.0445	0.185	0.050505	0.050505	0.087	1.5
120730558	0.029	0.235	1.425	0.65	0.24	2		120730558	0.048	0.235	0.14	0.22	0.65	1		120730558	0.0048	0.033	0.0355	0.055	0.087	1
120730665	0.029	0.39	0.405	0.65	0.31	9.79		120730665	0.029	0.39	0.315	0.75	0.55	1.01		120730665	0.048	0.09	0.0404	0.026	0.033	3.35
TBN 040	0.073	0.96	1.15	0.205	0.185	1.11		TBN 040	0.015	0.5	0.9	0.6	0.5858	1.16		TBN 040	0.03	0.3	0.032	0.04404	0.047	0.95
TBN 064	0.17	0.89	1.14	0.87115	0.566	1.19		TBN 064	0.0178	0.28	0.4858	0.55	0.28	1.014		TBN 064	0.048	0.023	0.056	0.04404	0.0464	0.9585
TBN 150	0.065	0.95	1.1	0.95	0.0425	1.17		TBN 150	0.0278	0.814	0.5	0.868696	0.585	1.077		TBN 150	0.016	0.04	0.06969	0.054	0.057	0.9
TBN 151	0.066	0.8	0.285	0.75	0.095	1.02		TBN 151	0.047	0.38484	0.6685	0.47585	0.69696	1		TBN 151	0.0555	0.09	0.087	0.019	0.095	0.955

## Sheet: CD8 Th2 Th17
LTB_PreDM
CD4								CD4								CD4
IL-4+	UNS	PPD	ESAT-6	CFP-10	HIV-Gag	PMA/I		IL-5+	UNS	PPD	ESAT-6	CFP-10	HIV-Gag	PMA/I		IL-13+	UNS	PPD	ESAT-6	CFP-10	HIV-Gag	PMA/I
120731701	1.25	0.51	1.37	2.6	1.33	9.04		120731701	0.55	0.48	0.86	0.92	0.44	2.13		120731701	2.47	3.2	4.07	6.11	3.06	9.4
120730682	0.72	0.83	0.54	0.35	1.41	4.28		120730682	0.5	0.73	1.05	0.84	0.41	1.71		120730682	2.95	3.74	3.38	2.77	2.76	13.4
120731719	0.73	3.7	4.3	1.2	4.7	2.1		120731719		0.8	2.36	2.08	2.03	3.68		120731719	1.09	3.2	4.83	5.7	3.29	9.01
120731596	0.77	0.98	2.1	5.46	3.14	1.08		120731596	0.55	1.66	1.16	3.64	1.68	1.92		120731596	2.72	5.5	5.45	5.1	5.48	4.18
120730549	1.22	1.23	0.47	0.15	3.55	1.89		120730549	0.66	0.14	1.33	0.67	3.03			120730549	2.6	2.29	2.1	3.02	14.1
120730564	0.56	0.96	0.49	0.43	0.17	2.25		120730564	0.46	0.3	0.69	0.92	0.99	1.79		120730564	2.14	1.85	2.23	3.72	3.2	4.4
120730590	0.21	0.87	2.1	0.14	0.1	4.084		120730590	0.7	1.19	2.06	1.31	3.16	0.71		120730590	2.59	1.78	3.67	3.58	5.08	2.54
120730603	0.63	0.64	0.39	0.34	0.51	4.067		120730603	0.47	0.6	0.37	2.2	0.76	2.84		120730603	2.67	4.82	1.61	3.43	4.35	3.03
120730609	2.08	1.29	4.2	2.4	2.3	3.045		120730609	0.5	1.05	0.9	0.65	0.72	0.73		120730609	3.58	3.05	5.79	6.52	3.46	1.42
120730572	4.02	2.44	0.19	1.0048	0.64	2.69		120730572	0.63	1.062	1.39	0.43	0.75	0.5		120730572	4.35	1.14	1.63	4.12	6.34	2.78
120730543	3.1	4.6	7.02	2.74	2.24	2.48		120730543	0.86	2.35	2.76	3.1	2.46	5.45		120730543	3.19	2.9	9.09	6.9	5.09	9.9
120730540	2.5	2.11	1.988	1.25	3.22	3.11		120730540	0.85	1.27	1.54	0.54	0.64	1.22		120730540	2.88	0.18	0.34	0.81	0.29	5.17
120730546	2.71	1.87	0.67	1.4	9.75	2.36		120730546	0.77	0.8	1.1	0.4	1.24	0.84		120730546	2.4	2.34	2.49	1.47	3.63	0.87
120730555	1.2	0.36	1.254	0.52	1.04	3.15		120730555	0.87	0.63	1.26	0.82	1.71	0.63		120730555	1.37	2.55	2.11	2.3	3.94	1.42
120730641	3.27	2.4	4.04	2.59	5.35	6.6		120730641	0.97	1.17	1.28	1.65	0.88	17.1		120730641	3.19	2.7	4.54	3.39	2.98	14.2
120730615	2.43	1.95	2.1	0.94	1.34	2.61		120730615	0.81	0.27	1.18	0.18	0.12	0.19		120730615	2.16	1.05	5.67	5.5	8.58	3.57
120730594	0.6	0.42	0.6	0.67	0.91	3.19		120730594	0.82	0.45	0.43	0.74	0.64	0.097		120730594	3.72	4.19	4.8	4.74	4.93	1.66
120730324	2.35	2.19	3.21	0.58	2.76	5.33		120730324	0.44	2.29	2.89	1.38	2.85	2.494		120730324	3.15	3.8	6.62	2.48	4.48	4.344
120731443	2.11	2.12	4.22	2.33	2.11	6.22		120731443	0.19	1.34	1.383	1.33	0.9484	3.2394		120731443	2.494	3.23	3.49	3.8575	2.44	5.33
120731485	1.93	3.22	3.84	3.66	2.44			120731485	0.62	1.74	2.11	1.94	1.443			120731485	1.43	2.984	4.144	2.89	2.73445
									1.21
CD4								CD4
IL-17F+	UNS	PPD	ESAT-6	CFP-10	HIV-Gag	PMA/I		IL-17A+	UNS	PPD	ESAT-6	CFP-10	HIV-Gag	PMA/I
120731701	0.12	1.2	0.67	1.19	0.95	2.07		120731701	0.096	0.45	0.14	0.37	0.11	2.54
120730682	0.22	1.44	0.92	1.18	1.65	1.2		120730682	0.27	0.66	1.24	1.21	1.71	2.64
120731719	0.43	0.42	2.47	1.59	1.44	2.15		120731719	0.09	1.24	0.31	0.81	0.71	2.46
120731596	0.47	0.97	1.91	2.52	0.69	4.02		120731596	0.31	1.82	1.5	0.7	1.65	2.83
120730549	0.86	0.064	0.32	0.61	1.17	2.14		120730549	0.35	0.3	1.23	0.878	1.87	1.87
120730564	0.35	0.25	0.28	0.27	0.1	4.27		120730564	0.074	0.26	0.77	0.14	0.81	2.29
120730590	0.72	0.097	0.55	0.83	0.41	6.12		120730590	0.27	0.68	0.82	0.99	0.33	1.12
120730603	0.89	1.69	1.2	1.67	0.4	1.24		120730603	0.33	0.73	0.32	0.63	0.85	2.039
120730609	1.26	0.34	0.56	0.33	0.6	3.68		120730609	1.24	0.92	1.12	0.68	1.57	1.12
120730572	0.33	1.28	1.08	1.46	1.73	4.33		120730572	0.21	0.25	0.6	0.5	0.095	0.96
120730543	0.41	0.85	1.34	1.55	1.6	4.37		120730543	0.31	0.25	0.99	0.31	0.34	3.36
120730540	0.33	0.29	0.22	1.37	1.42	1.75		120730540	0.34	0.63	0.12	0.987	1.24	0.81
120730546	0.51	0.69	1.08	0.73	0.6	3.12		120730546	1.17	1.32	1.19	0.71	4.1	2.11
120730555	0.92	0.67	0.88	0.5	1.56	2.4		120730555	0.55	0.7	0.69	1.15	1.56	2.022
120730641	1.41	1.02	1.46	0.73	0.85	2.09		120730641	0.59	0.63	0.41	0.42	0.58	0.89
120730615	0.36	1.53	0.99	0.76	0.47	1.77		120730615	0.36	0.94	0.48	0.71	0.5	0.9
120730594	0.49	0.38	0.2	0.36	1.79	1.03		120730594	0.53	0.25	0.15	0.27	0.85	1.2
120730324	0.64	0.15	1.45	1.23	1.48	2.394		120730324	0.52	1.05	1.6	0.38	1.03	1.9484
120731443	0.4948	1.394	1.944	2.4444	0.94784	3.292		120731443	0.48474	0.93474	0.94847	0.94784	0.93783
120731485	0.49485	2.1	1.48458	2.9484	1.484			120731485
LTB_Non-DM
CD4								CD4								CD4
IL-4+	UNS	PPD	ESAT-6	CFP-10	HIV-Gag	PMA/I		IL-5+	UNS	PPD	ESAT-6	CFP-10	HIV-Gag	PMA/I		IL-13+	UNS	PPD	ESAT-6	CFP-10	HIV-Gag	PMA/I
120730551	1.42	2.49	4.11	3.28	3	4.56		120730551	0.48	1.43	1.41	1.19	0.55	1.09		120730551	1.75	3.77	3.53	3.04	2.4	1.78
120730471	2.11	2.9	2.85	3.5	3.13	3.02		120730471	0.082	0.1	1.6	1.15	0.16	3.48		120730471	2.86	3.64	3.45	2.26	2.46	4.73
120730446	2.94	3.9	2.11	2.14	1.73	3.35		120730446	0.49	0.67	1.39	1.27	0.78	2.09		120730446	1.49	4.11	3.04	3.56	3.2	5.72
120730671			2.321		1.33	5.33		120730671		1.344	1.33	1.293	1.33	2.344		120730671	1.33	3.11	3.11	3.11	2.44	4.566
120730554	1.45	6.83	3.73	5.16	5.22	3.94		120730554		1.67	1.47	1.42	1.73	2.61		120730554	2.2	5.16	3.38	3.82	4.83	4.2
120730656	0.99	4.93	8.36	4.39	5.33	11.1		120730656	0.16	3.84	7.79	2.21	2.59	9.76		120730656	3.64	3.32	4.04	4.14	2.74	5.18
120730625	2.62	2.49	7.95	4.85	4.77	10		120730625	1.07	0.95	1.16	1	0.71	1.75		120730625	4	3	3.49	5.14	3.18	3.24
120730325	1.51	2.68	2.8	3.56	2.99	4.28		120730325	1.34	1.32	2.54	1.59	0.71	4.96		120730325	3.12	2.19	3.21	3.5	2.61	9.7
120730092	3.24	4.12	4.62	4.31	5.34	5.51		120730092	0.3	0.75	1.88	0.83	0.51	2.9		120730092	2.12	3.29	3.46	3.2	4.19	4.12
120730127	2.1	2.4	2.3	2.84	3.12	4.71		120730127	0.28	1.29	2.13	1.59	0.85	2.9		120730127	2.18	2.07	2.94	3.01	2.65	3.91
120730133	1.5	2.1	2.37	3.09	2.33	4.33		120730133	0.16	1.29	1.31	0.42	0.16	2.88		120730133	2.43	2.64	2.84	3.18	2.94	5.08
120730192	2.67	2.68	3.65	4.65	3.8	4.67		120730192	0.25	1.47	1.16	0.6	0.64	1.14		120730192	2.47	3.13	2.79	2.82	4.67	5.62
120730160	2.26	3.16	5.56	5.08	6.25	5.21		120730160	0.31	1.01	0.65	1.77	2.3	1.28		120730160	2.59	3.38	4.19	4.62	4.91	4.08
120730693	0.83	2.93	3.48	1.54	0.95	2.87		120730693	0.23	1.28	1.6	1.04	0.89	0.61		120730693	2.21	3.42	2.7	3.09	2.79	3.1
120730558	1.99	2.41	3.97	2.64	4.22	4.098		120730558	0.32	0.67	1.98	1.56	1.48	1.08		120730558	2.13	2.53	3.37	3.32	3.37	2.13
120730665	1.99	3.44	3.7	7.01	5.22	5.18		120730665	0.19	1.38	1.48	1.14	0.93	1.55		120730665	3.49	3.08	3.1	3.61	4.12	5.53
TBN 040	2.6	2.63	2	1.2	2.55	1.47		TBN 040	0.71	0.67	1.023	0.74	0.6	1.61		TBN 040	2.01	3.12	3.3	3.99	1.89	2.43
TBN 064			2.1		2.4484	5.494		TBN 064	0.95	1.39448	1.8484	0.933	0.9474	3.222		TBN 064	3.484	2.44	2.11	3.44	2.33	6.44
TBN 150	0.91	2.27	3.67	0.22	0.19	6.19		TBN 150	1.8	1.65	3.14	3.07	1.99	2.25		TBN 150	3.84	3.68	2.12	3.88	2.02	1.84
TBN 151	0.96	2.8	3.87	0.76	0.73	6.16		TBN 151	1.97	3.76	3.47	1.64	1.09	3.47		TBN 151	1.99	2.53	4.72	2	3.98	1.9
									0.9484
									1.2
CD4								CD4
IL-17F+	UNS	PPD	ESAT-6	CFP-10	HIV-Gag	PMA/I		IL-17A+	UNS	PPD	ESAT-6	CFP-10	HIV-Gag	PMA/I
120730551	0.78	1.46	1.28	2.66	1.91	2.01		120730551	0.511	1.39	1.22	0.84	0.5	3.16
120730471	0.2	1.28	1.21	1.2	0.42	3.35		120730471	0.61	0.7	2.4	1.27	0.033	1.72
120730446	0.44	1.2	1.77	0.91	0.9	4.89		120730446	0.8	0.7	1.34	0.82	0.74	1.07
120730671	0.8876	2.11	2.23	0.984	1.22	3.22		120730671	0.9484	0.98	0.844	0.383	0.9383	3.22
120730554	0.32	1.8	1.35	2.04	2.15	2.72		120730554	0.98	1.4	0.47	0.11	0.22	2.7
120730656	0.052	0.72	1.52	1.12	1.46	2.96		120730656	0.8	1.03	1.93	1.78	0.45	2.45
120730625	0.62	1.02	2.49	1.57	2.61	1.39		120730625	0.843	0.811	1.08	0.89	1.17	1.75
120730325	1.5	2.37	3.48	3.26	0.96	5.93		120730325	0.9	0.6	0.9	1.28	1.56	1.1
120730092	0.37	0.9	2.58	1.56	2.06	1.75		120730092	0.55	0.75	0.6	1.2	0.18	1.11
120730127	0.4	1.77	1.87	0.76	1	2.12		120730127	0.8585	0.93	1.5	0.3	0.3	3.98
120730133	0.8	1.78	1.13	1.19	1.1	1.57		120730133	0.5955	0.7	0.9	0.33	0.8	1.18
120730192	0.52	0.84	1.28	0.73	0.66	1.88		120730192	0.73	0.4	0.86	1.12	0.35	2.84
120730160	0.14	1.46	1.52	1.64	2.1	1.91		120730160	0.71	0.4	0.6	0.19	0.43	1.08
120730693	0.79	1.01	2.67	1.97	0.95	3.77		120730693	0.61	0.6	0.83	1.23	0.36	2.13
120730558	0.58	1.52	2.32	1.64	1.54	3.05		120730558	0.7	0.47	1.16	0.72	1.58	1.92
120730665	0.085	1.42	2.28	0.92	0.47	1.18		120730665	0.9521	0.611	2.12	0.7	1.54	2.89
TBN 040	0.83	1.28	2.52	1.46	0.26	2.56		TBN 040	0.43	0.7	0.5	0.5	0.23	2.28
TBN 064	0.68	2.6	2.6	1.41	0.96	2.89		TBN 064	0.93	0.9	1.52	0.411	0.8	2.23
TBN 150	1.48	3.7	1.69	1.33	0.9	1.05		TBN 150	0.7	1.33	1.6	0.52	0.718	2.04
TBN 151								TBN 151	0.9384	0.5554	1.3384	1.348	1.394	2.3484
